# Supplementary material for: CD47 expression in solid tumors correlates with phagocytic tumor-associated macrophage gene signature
Source: Front Immunol. 2025 Dec 3;16:1699237. doi: 10.3389/fimmu.2025.1699237 (PMC12708551; doi:10.3389/fimmu.2025.1699237)
Supplement: Supplementary file 1 [file DataSheet1.csv]

Path_name	Sample_name	Sample_Group	Pct_TumorArea	Indication	C1QC_TAM_Sig_Score	SPP1_TAM_Sig_Score	Trm_Sig	SIRPa_Hscore_Stroma	SIRPa_Hscore_Tumor	SIRPa_Hscore_Total	CD163_notCD68	CD68_notCD163	CD68_CD163	PDL1_CD68_notCD163	PDL1_CD163_notCD68	PDL1_CD68_CD163	CD163_Total	PDL1_CD163_Total	Tissue.Type	CD47_IHC_Percent.Positive	CD47_IHC_H.Score	CD3_CD8_CD103.Area	CD3_CD8_CD103.Area_non.tumor	CD3_CD8_CD103.Area_tumor	CD3_CD8_CD103.	CD3_CD8_CD103._non.tumor	CD3_CD8_CD103._tumor	CD3.CD8.CD103..Density.Total	CD3.CD8.CD103..Density.Tumor	CD3.CD8.CD103.percent.Cells.Tumor	CD3.CD8.CD103..Density.Stroma	CD3.CD8.CD103.percent.Cells.Stroma	CD3.CD8.CD103.percent.of.parent.total	CD3.CD8.CD103.percent.of.parent.tumor	CD3.CD8.CD103.percent.of.parent.stroma	CD3.CD8..Density.Total	CD3.CD8..Density.Tumor	CD3.CD8.percent.Cells.Tumor	CD3.CD8..Density.Stroma	CD3.CD8.percent.Cells.Stroma	Phago_bin	Angio_bin	TAM_subtype	CD3.CD8.CD103.percent.Cells.Total	CD3.CD8.percent.Cells.Total	HPV_status
Hu-P-3663	SAM001290	HPV+	42.05320287	HNSC	1.221921065	-0.271114556	1.612619286	70.03941686	62.19689028	66.7684686	6	1.9	1.8	1.4	1.5	1	7.8	2.5	HNSCC	80	80	2305465.391	1236857.389	1068191.323	41012	24248	20705	852.4261218	738.7408915	4.548090483	1207.834789	6.732843716	39.11044992	36.31564177	41.47722413	2179.535453	2034.222323	12.52377835	2912.04345	16.23262852	2	1	TAM_Phago_Hi_Angio_Low	5.471425503	13.98967671	Positive
Hu-P-3662	SAM001289	HPV+	54.56178108	HNSC	0.211916935	-0.188865084	0.777006488	25.5241411	17.96271143	21.38623344	5.2	5.6	4.6	4.8	2.1	3.6	9.8	5.7	HNSCC	0	0	604049.1764	181331.0652	422597.1976	10769	3875	7943	571.6090914	529.4684412	3.421450509	1010.293552	5.427094859	32.60566792	38.59197357	24.01164952	1753.097323	1371.965184	8.865704945	4207.514155	22.60192434	2	1	TAM_Phago_Hi_Angio_Low	3.774742281	11.57695125	Positive
Hu-P-3665	SAM001292	HPV+	77.58712829	HNSC	-0.26416829	-0.645289751	0.223203955	18.19689207	29.78082867	27.31048138	4.9	0.5	1.9	0.1	1.1	0.8	6.8	1.9	HNSCC	90	210	764489.0263	243718.1482	520626.4464	14203	5376	10259	253.8930882	217.5478555	1.294550245	612.4140863	3.089016066	31.0061781	45.37573533	18.66083516	818.8467713	479.43654	2.852957061	3281.814995	16.5534717	1	1	TAM_Phago_Low_Angio_Low	1.547447578	4.990771752	Positive
Hu-P-3657	SAM001285	HPV+	NA	HNSC	0.570174066	-0.116432042	0.283191316	NA	NA	NA	NA	NA	NA	NA	NA	NA	NA	NA	HNSCC	100	240	NA	NA	NA	NA	NA	NA	NA	NA	NA	NA	NA	NA	NA	NA	NA	NA	NA	NA	NA	2	2	TAM_Phago_Hi_Angio_Hi	NA	NA	Positive
Hu-P-3666	SAM001293	HPV+	94.67423052	HNSC	-1.540219584	-0.75658908	0.085736852	17.00012615	3.158475901	4.012796717	NA	NA	NA	NA	NA	NA	NA	NA	HNSCC	0	0	NA	NA	NA	NA	NA	NA	NA	NA	NA	NA	NA	NA	NA	NA	NA	NA	NA	NA	NA	1	1	TAM_Phago_Low_Angio_Low	NA	NA	Positive
Hu-P-3655	SAM001283	HPV+	NA	HNSC	-0.099837026	-0.808784551	-0.012280347	NA	NA	NA	NA	NA	NA	NA	NA	NA	NA	NA	HNSCC	10	10	NA	NA	NA	NA	NA	NA	NA	NA	NA	NA	NA	NA	NA	NA	NA	NA	NA	NA	NA	1	1	TAM_Phago_Low_Angio_Low	NA	NA	QC_Fail
Hu-P-3828	SAM001308	HPV-	88.43282786	HNSC	-1.349435349	0.583793624	0.856011448	3.14858926	0.525389501	0.837659296	2.3	0	0.1	0	0.2	0	2.4	0.2	HNSCC	70	90	8956.555095	3159.092042	5797.463054	160	69	109	4.014855319	3.613897943	0.036455093	7.127179772	0.047811746	16.01601602	26.13908873	9.773371105	25.0677529	13.82564626	0.139465816	72.92447709	0.489204246	1	2	TAM_Phago_Low_Angio_Hi	0.039467485	0.246425109	Negative
Hu-P-3833	SAM001313	HPV-	67.63689461	HNSC	0.345530999	-0.636090393	-0.84070727	13.81930248	16.83873961	15.87696808	5.9	0.5	1.7	0.2	0.9	0.7	7.6	1.6	HNSCC	100	275	219370.286	178475.6632	40857.30069	3296	2924	823	33.8393611	16.338859	0.136717095	62.19766601	0.451800713	20.46696473	24.87156241	19.78482983	165.33649	65.69293367	0.549692428	314.3704877	2.283571389	2	1	TAM_Phago_Hi_Angio_Low	0.289582328	1.414876765	Negative
Hu-P-3829	SAM001309	HPV-	74.10723777	HNSC	0.24836662	-0.00346526	-0.295264251	10.49755551	8.244597396	8.818676616	6.2	0.3	0.6	0.1	1.3	0.3	6.8	1.6	HNSCC	80	110	140339.0468	130065.2234	10256.44044	2856	2735	221	37.95143042	5.24047822	0.03812172	82.70782033	0.493924815	21.74177832	20.38745387	21.70634921	174.5553186	25.70442711	0.186986176	381.0305434	2.275485437	2	2	TAM_Phago_Hi_Angio_Hi	0.27228629	1.252364391	Negative
Hu-P-3664	SAM001291	HPV-	25.87247457	HNSC	0.999112009	-0.263524843	0.705009179	27.4338229	41.68916931	31.11357318	11	0.6	2.3	0.4	1	0.8	13.3	1.8	HNSCC	100	170	166485.7866	120876.8107	45596.96128	2485	1801	833	69.1107648	52.23578726	0.469163616	90.02878644	0.684052202	15.625	40.39767216	12.26588572	442.3088947	129.3039536	1.161362996	733.9770523	5.576867565	2	1	TAM_Phago_Hi_Angio_Low	0.608436331	3.893992518	Negative
Hu-P-3821	SAM001301	HPV-	39.03993572	HNSC	0.913243872	-0.40084693	0.097955262	16.23670374	14.69800456	15.62205105	5.8	0.4	0.8	0.1	0.3	0.1	6.6	0.4	HNSCC	90	200	137891.3767	85157.95547	52727.79738	2358	1578	1043	49.56563388	60.26518163	0.461759823	52.15719669	0.341853679	16.81163553	20.97325558	14.84757245	294.8293388	287.3429993	2.20166021	351.2843387	2.302421355	2	1	TAM_Phago_Hi_Angio_Low	0.382449493	2.274909497	Negative
Hu-P-3815	SAM001295	HPV-	21.63911002	HNSC	0.640351051	0.862200972	-0.543940173	9.346593467	28.80130476	14.06228546	12.6	0.4	1.3	0.1	0.7	0.2	13.9	0.9	HNSCC	80	180	34139.82046	32375.45299	1764.367476	464	441	28	14.76481408	2.433228566	0.019332344	22.14384861	0.178148708	10.32717561	19.04761905	10.01589825	142.9704949	12.77444997	0.101494804	221.0869965	1.77865932	2	2	TAM_Phago_Hi_Angio_Hi	0.124325121	1.203863725	Negative
Hu-P-3827	SAM001307	HPV-	87.56407732	HNSC	0.414169226	2.125197201	-0.42505246	NA	NA	NA	4.4	0.5	1.6	0.3	2	1.4	6	3.4	HNSCC	90	230	38975.3428	25644.4243	13330.15161	593	458	281	9.106084081	6.538915505	0.05463854	20.70380226	0.133639518	16.99140401	18.8464118	16.40401146	53.59229923	34.69581145	0.289914814	126.2118251	0.814675837	2	2	TAM_Phago_Hi_Angio_Hi	0.081631529	0.480428393	Negative
Hu-P-3656	SAM001284	HPV-	75.41656905	HNSC	0.797918173	0.770983818	0.589871345	35.96498971	61.90142499	55.4178658	9	4.9	8.5	4	4.3	6.9	17.5	11.2	HNSCC	95	245	256474.4075	38894.81893	217574.4759	4587	978	4123	447.3681196	523.3009126	3.959131545	412.5683317	2.179970131	43.32672145	45.60840708	31.45706015	1032.545516	1147.378183	8.680705595	1311.528572	6.929986849	2	2	TAM_Phago_Hi_Angio_Hi	3.643743993	8.409923185	Negative
Hu-P-3820	SAM001300	HPV-	46.43726519	HNSC	-0.160439999	-0.740502981	-1.369392969	7.453984096	5.586014948	6.528013541	5.4	0.2	0.5	0	0.3	0.1	5.9	0.4	HNSCC	0	0	41736.41685	37153.20264	4583.214211	664	578	109	8.517566123	3.03824825	0.023659957	13.74104574	0.102836362	5.30732955	1.893676164	7.910223074	160.4868521	160.4418067	1.249419354	173.7124934	1.300043768	1	1	TAM_Phago_Low_Angio_Low	0.071988308	1.356394166	Negative
Hu-P-3819	SAM001299	HPV-	38.01429363	HNSC	0.331126934	1.213508818	1.262804748	18.95233547	35.03353019	24.97755761	5.6	0.4	0.3	0.2	0.5	0.1	5.9	0.6	HNSCC	80	160	1912743.828	851093.5995	1060848.569	34670	18679	21845	560.5606498	722.7511292	5.513406829	590.9875156	3.686518619	54.57350187	63.17418086	46.5218799	1027.166355	1144.060943	8.727310356	1270.343152	7.92426838	2	2	TAM_Phago_Hi_Angio_Hi	4.289243735	7.859572115	Negative
Hu-P-3816	SAM001296	HPV-	40.75358619	HNSC	0.865563854	0.256111225	1.364812784	29.76256758	25.36898553	28.00106023	10	0.3	1.3	0.2	1.9	0.9	11.3	2.8	HNSCC	80	160	163816.4842	125499.3921	38273.89042	2468	2014	733	50.0430067	32.22767909	0.246859529	75.81984787	0.531857302	28.18316775	28.05204746	27.98777098	177.5634561	114.8853008	0.880005388	270.9034882	1.900320329	2	2	TAM_Phago_Hi_Angio_Hi	0.397127424	1.409094347	Negative
Hu-P-3837	SAM001317	HPV-	37.58769813	HNSC	0.042675334	-0.06731355	0.944957185	10.4226031	8.27588351	9.651845972	4.8	0.4	0.7	0.2	1.6	0.4	5.5	2	HNSCC	60	120	319111.2423	21757.80547	297351.903	6930	556	6626	483.7979597	677.7516287	4.898351445	122.3218133	0.747000578	19.14100262	20.11291889	10.70053888	2527.547638	3369.732818	24.35425445	1143.136946	6.980962233	2	2	TAM_Phago_Hi_Angio_Hi	3.57273585	18.66535374	Negative
Hu-P-3840	SAM001320	HPV-	62.50278335	HNSC	-0.514221497	-0.295840388	0.03554068	15.34905346	24.25371901	20.85276208	1.4	0	0	0	0	0	1.4	0	HNSCC	0	0	21433.15368	7333.296116	14099.60193	450	149	324	64.98663737	99.26724587	0.684107177	40.72845344	0.210060339	22.55639098	23.29259526	18.90862944	288.1074257	426.1751204	2.937015688	215.3961162	1.110923138	1	1	TAM_Phago_Low_Angio_Low	0.432297421	1.916518565	Negative
Hu-P-3835	SAM001315	HPV-	51.11840643	HNSC	-0.357139174	-0.197965903	0.339818012	12.48017101	7.264570097	9.735010387	2.7	0.1	0.1	0	0.1	0	2.8	0.1	HNSCC	25	30	65853.18829	21287.44382	44564.72195	1208	398	909	32.36431124	49.97040678	0.410520896	20.81283542	0.138231882	21.40705299	27.62917933	13.27994661	151.1852718	180.8609882	1.485823706	156.7237884	1.040906912	1	1	TAM_Phago_Low_Angio_Low	0.264621545	1.23614187	Negative
Hu-P-3831	SAM001311	HPV-	30.65985504	HNSC	0.425216134	-0.895288054	-0.543003531	11.67584774	20.50447205	14.38780959	3.3	0.1	0.1	0.1	0	0	3.4	0	HNSCC	60	110	59208.56299	44800.15841	14404.05885	991	770	299	18.97314209	14.01325728	0.108357282	24.93282183	0.174682792	13.69162752	41.93548387	11.24908692	138.5747754	33.41622889	0.258390441	221.643072	1.552861962	2	1	TAM_Phago_Hi_Angio_Low	0.153018998	1.117610001	Negative
Hu-P-3834	SAM001314	HPV-	39.34685133	HNSC	0.106919943	-0.527951937	0.176732266	8.018811904	5.767138152	7.099063397	9.3	0.1	0.5	0	0.5	0.1	9.8	0.6	HNSCC	40	50	48147.90637	21316.07453	26831.83185	930	456	591	23.79505725	26.8151427	0.175618453	26.76492579	0.173614416	14.45221445	19.20077973	10.8778626	164.6464445	139.65653	0.9146423	246.0494933	1.596034281	2	1	TAM_Phago_Hi_Angio_Low	0.168529858	1.166117888	Negative
Hu-P-3839	SAM001319	HPV-	49.80141455	HNSC	-0.095761374	1.196402615	-0.953544856	NA	NA	NA	5.1	0.4	0.9	0.2	0.6	0.3	6	0.9	HNSCC	80	180	71748.81378	30826.58273	40894.1116	1145	556	700	10.45777782	10.00764294	0.09651578	14.06753611	0.094017224	17.39857165	19.14137271	15.03515414	60.10710551	52.28278606	0.504226012	93.56429592	0.625315998	1	2	TAM_Phago_Low_Angio_Hi	0.094262346	0.541782093	Negative
Hu-P-3841	SAM001321	HPV-	31.3422154	HNSC	-0.415439712	-0.142608941	-0.073522249	19.75035413	23.79291323	20.98813153	1.2	0.2	0	0.1	0.1	0	1.2	0.1	HNSCC	0	0	45439.49238	32304.89874	13116.18818	978	724	306	53.54449861	33.02248489	0.185354566	80.50072759	0.449991299	31.82557761	45.19940916	28.12742813	168.2436035	73.05954991	0.410081835	286.2001006	1.599830942	1	1	TAM_Phago_Low_Angio_Low	0.320914574	1.008354279	Negative
Hu-P-3826	SAM001306	HPV-	60.13461097	HNSC	-0.150433308	-0.322351637	0.206754645	12.53721271	14.59621476	13.79448325	NA	NA	NA	NA	NA	NA	NA	NA	HNSCC	30	40	NA	NA	NA	NA	NA	NA	NA	NA	NA	NA	NA	NA	NA	NA	NA	NA	NA	NA	NA	1	1	TAM_Phago_Low_Angio_Low	NA	NA	Negative
Hu-P-3838	SAM001318	HPV-	51.73058149	HNSC	-0.030365527	-0.275679434	0.529051575	15.21550873	15.19305258	15.20403662	NA	NA	NA	NA	NA	NA	NA	NA	HNSCC	10	10	NA	NA	NA	NA	NA	NA	NA	NA	NA	NA	NA	NA	NA	NA	NA	NA	NA	NA	NA	1	1	TAM_Phago_Low_Angio_Low	NA	NA	Negative
Hu-P-3660	SAM001287	HPV-	63.66576848	HNSC	-0.154409629	-0.077339963	-0.232337748	53.26242156	92.25756079	75.67877352	5.5	0.8	3.4	0.3	1.1	1.4	8.9	2.5	HNSCC	60	95	90264.95829	48992.00104	41272.44598	1166	767	631	37.12699486	26.90919642	0.2708201	96.46427977	0.733269598	19.48203843	21.57264957	17.63623822	190.570381	124.7375587	1.255386359	546.9663008	4.157743786	1	2	TAM_Phago_Low_Angio_Hi	0.380728478	1.954253808	Negative
Hu-P-3842	SAM001322	HPV-	40.36549853	HNSC	-0.753148926	-0.188950041	-0.58630063	18.76822753	16.08560864	17.72598188	1.5	0.1	0	0.1	0.1	0	1.5	0.1	HNSCC	10	10	11388.37599	10974.50886	413.8671319	193	184	11	8.72608918	0.917124283	0.00662475	18.1821153	0.121533167	11.85503686	18.03278689	11.45703611	73.60659681	5.085871022	0.03673725	158.6982455	1.060773189	1	1	TAM_Phago_Low_Angio_Low	0.065361469	0.551339233	Negative
Hu-P-3658	SAM001286	HPV-	NA	HNSC	0.438036177	-0.126329098	-1.483762792	NA	NA	NA	NA	NA	NA	NA	NA	NA	NA	NA	HNSCC	100	260	NA	NA	NA	NA	NA	NA	NA	NA	NA	NA	NA	NA	NA	NA	NA	NA	NA	NA	NA	2	2	TAM_Phago_Hi_Angio_Hi	NA	NA	Negative
Hu-P-3817	SAM001297	HPV-	58.44288093	HNSC	-0.221482618	-0.339155123	-0.742092262	7.072388496	3.426152804	4.964400273	NA	NA	NA	NA	NA	NA	NA	NA	HNSCC	0	0	NA	NA	NA	NA	NA	NA	NA	NA	NA	NA	NA	NA	NA	NA	NA	NA	NA	NA	NA	1	1	TAM_Phago_Low_Angio_Low	NA	NA	Negative
Hu-P-3661	SAM001288	HPV-	35.20406596	HNSC	0.60445019	0.791156228	-1.044319372	11.42448958	8.871848465	10.5351618	11	0.1	1.9	0.1	1	0.7	12.9	1.7	HNSCC	70	110	11244.96681	7262.230605	3982.480573	139	104	55	6.803820791	5.795761994	0.054578111	9.509480602	0.079202492	10.72530864	30.8988764	8.688387636	63.43706291	18.75719336	0.176634614	109.4504642	0.911590218	2	2	TAM_Phago_Hi_Angio_Hi	0.065060591	0.606608097	Negative
Hu-P-3814	SAM001294	HPV-	42.47856617	HNSC	0.379940518	-0.00795123	0.268959048	13.92252997	13.70544702	13.82509283	5.3	0.2	0.4	0.1	0.9	0.2	5.7	1.1	HNSCC	30	30	140118.1813	86984.69699	53071.87716	2416	1601	974	47.53025724	35.3502559	0.262219877	68.7976446	0.455037673	30.8793456	82.47248095	23.1024531	153.9224887	42.86309262	0.317948331	297.7936771	1.969650891	2	2	TAM_Phago_Hi_Angio_Hi	0.357330375	1.157182474	Negative
Hu-P-2136	SAM001568	HPV-	NA	HNSC	-0.753163425	1.281043416	-1.303888267	3.225973841	4.091727077	3.684237138	NA	NA	NA	NA	NA	NA	NA	NA	HNSCC	80	130	NA	NA	NA	NA	NA	NA	NA	NA	NA	NA	NA	NA	NA	NA	NA	NA	NA	NA	NA	1	2	TAM_Phago_Low_Angio_Hi	NA	NA	Negative
Hu-P-2137	SAM001569	HPV-	NA	HNSC	-0.432026181	-0.7632575	-0.432808777	3.60286456	5.321391534	3.930853096	NA	NA	NA	NA	NA	NA	NA	NA	HNSCC	20	20	NA	NA	NA	NA	NA	NA	NA	NA	NA	NA	NA	NA	NA	NA	NA	NA	NA	NA	NA	1	1	TAM_Phago_Low_Angio_Low	NA	NA	Negative
Hu-P-2138	SAM001570	HPV-	NA	HNSC	-1.504050197	0.045923009	0.322936873	1.279375875	0.570187966	0.844418796	0	0.2	0	0.2	0	0	0	0	HNSCC	70	90	1459.910556	412.5889752	1047.321581	28	11	22	2.517863967	3.434087912	0.019113648	2.335726525	0.012613232	19.58041958	51.1627907	8.8	12.85909098	6.712080918	0.037358494	26.54234687	0.143332187	1	2	TAM_Phago_Low_Angio_Hi	0.016817625	0.085890013	Removed
Hu-P-2139	SAM001571	HPV-	NA	HNSC	-0.760891287	-0.066832657	0.199245007	3.437678157	3.216943862	3.376263258	NA	NA	NA	NA	NA	NA	NA	NA	HNSCC	5	5	NA	NA	NA	NA	NA	NA	NA	NA	NA	NA	NA	NA	NA	NA	NA	NA	NA	NA	NA	1	2	TAM_Phago_Low_Angio_Hi	NA	NA	Removed
Hu-P-3591	SAM001963	Her2	30.67894802	BC	0.191333492	0.478571648	-0.501161751	25.17953065	24.137992	24.81697535	4.6	0.3	0.7	0.1	0.9	0.3	5.3	1.2	TNBC	35	41	NA	NA	NA	NA	NA	NA	NA	NA	NA	NA	NA	NA	NA	NA	NA	NA	NA	NA	NA	2	2	TAM_Phago_Hi_Angio_Hi	0.941202763	4.1215226	NA
Hu-P-1462	SAM001950	Basal	42.64207049	BC	1.363318181	0.592889354	1.429902645	19.43917898	22.29880549	20.67601523	1.2	1	0.4	0.8	1	0.3	1.6	1.3	TNBC	80	170	NA	NA	NA	NA	NA	NA	NA	NA	NA	NA	NA	NA	NA	NA	NA	NA	NA	NA	NA	2	2	TAM_Phago_Hi_Angio_Hi	1.16835838	0.190317779	NA
Hu-P-3651	SAM001977	Basal	6.454337478	BC	0.417688992	0.359852292	-0.449729307	17.09831502	2.218293893	16.06730426	8.2	0.6	0.7	0	0.2	0	8.9	0.2	TNBC	60	90	NA	NA	NA	NA	NA	NA	NA	NA	NA	NA	NA	NA	NA	NA	NA	NA	NA	NA	NA	2	2	TAM_Phago_Hi_Angio_Hi	0.020105217	0.197701303	NA
Hu-P-3587	SAM001959	Basal	38.75595679	BC	0.660397493	0.627319217	0.555917763	21.12957608	10.53947175	16.26273767	0.9	1.5	0.3	0.3	0.1	0.1	1.2	0.2	TNBC	60	90	NA	NA	NA	NA	NA	NA	NA	NA	NA	NA	NA	NA	NA	NA	NA	NA	NA	NA	NA	2	2	TAM_Phago_Hi_Angio_Hi	0.009767681	0.116343935	NA
Hu-P-3643	SAM001970	Basal	38.56035315	BC	0.392929489	0.424648116	0.182991134	NA	NA	NA	5.9	0.2	1	0	0.7	0.3	6.9	1	TNBC	70	150	NA	NA	NA	NA	NA	NA	NA	NA	NA	NA	NA	NA	NA	NA	NA	NA	NA	NA	NA	2	2	TAM_Phago_Hi_Angio_Hi	0.040019447	0.26453173	NA
Hu-P-1109	SAM001941	Basal	17.49945698	BC	0.58973503	0.516519528	0.285883235	6.896292753	9.11035178	7.411212368	0	0.5	0	0.5	0	0	0	0	TNBC	35	50	NA	NA	NA	NA	NA	NA	NA	NA	NA	NA	NA	NA	NA	NA	NA	NA	NA	NA	NA	2	2	TAM_Phago_Hi_Angio_Hi	0.008925702	0.030347388	NA
Hu-P-1466	SAM001953	Basal	35.02321888	BC	0.249576531	0.518631089	0.293364095	11.75314225	9.676354023	10.98507055	0.9	0.2	0	0.1	0	0	0.9	0	TNBC	80	180	NA	NA	NA	NA	NA	NA	NA	NA	NA	NA	NA	NA	NA	NA	NA	NA	NA	NA	NA	2	2	TAM_Phago_Hi_Angio_Hi	0.018648564	0.161620889	NA
Hu-P-1465	SAM001952	Basal	14.36903901	BC	0.105806722	0.49515543	-0.469602997	7.347619463	13.25074605	8.468132025	0.4	0	0	0	0	0	0.4	0	TNBC	20	20	NA	NA	NA	NA	NA	NA	NA	NA	NA	NA	NA	NA	NA	NA	NA	NA	NA	NA	NA	2	2	TAM_Phago_Hi_Angio_Hi	0.014971008	0.141648769	NA
Hu-P-3586	SAM001958	Basal	17.74615196	BC	0.86059197	0.303405839	0.54185369	21.31029632	51.80120658	30.64251625	3.8	1.2	0.8	0.6	1.3	0.5	4.6	1.8	TNBC	95	175	NA	NA	NA	NA	NA	NA	NA	NA	NA	NA	NA	NA	NA	NA	NA	NA	NA	NA	NA	2	2	TAM_Phago_Hi_Angio_Hi	0.200738445	1.166188297	NA
Hu-P-1102	SAM001934	Basal	16.78240872	BC	0.180476635	0.407674741	0.170223511	1.927171198	2.130294789	1.969178523	NA	NA	NA	NA	NA	NA	NA	NA	TNBC	1	1	NA	NA	NA	NA	NA	NA	NA	NA	NA	NA	NA	NA	NA	NA	NA	NA	NA	NA	NA	2	2	TAM_Phago_Hi_Angio_Hi	NA	NA	NA
Hu-P-1116	SAM001948	Basal	13.39188359	BC	0.457578787	0.235964964	-0.085928667	8.561365349	7.963677747	8.477938898	1.2	1.2	0.1	1.1	0	0	1.3	0	TNBC	20	20	NA	NA	NA	NA	NA	NA	NA	NA	NA	NA	NA	NA	NA	NA	NA	NA	NA	NA	NA	2	2	TAM_Phago_Hi_Angio_Hi	0.020432896	0.271264303	NA
Hu-P-1097	SAM001931	Basal	6.174135615	BC	0.367238694	0.202611608	-0.107591672	9.923081745	20.86444719	10.72651534	NA	NA	NA	NA	NA	NA	NA	NA	TNBC	17	20	NA	NA	NA	NA	NA	NA	NA	NA	NA	NA	NA	NA	NA	NA	NA	NA	NA	NA	NA	2	2	TAM_Phago_Hi_Angio_Hi	NA	NA	NA
Hu-P-3642	SAM001969	Basal	6.446202401	BC	1.664455447	0.445320551	-0.049709788	20.6200212	11.46966665	19.97808552	8.3	0.3	0.7	0.2	0.5	0.1	9	0.6	TNBC	90	200	NA	NA	NA	NA	NA	NA	NA	NA	NA	NA	NA	NA	NA	NA	NA	NA	NA	NA	NA	2	2	TAM_Phago_Hi_Angio_Hi	0.523954802	4.11531954	NA
Hu-P-3585	SAM001957	Basal	34.59837981	BC	0.928613091	0.57595174	0.589339436	14.74247683	50.91274631	29.73677526	2	0.2	0.1	0.2	0.2	0	2.1	0.2	TNBC	20	20	NA	NA	NA	NA	NA	NA	NA	NA	NA	NA	NA	NA	NA	NA	NA	NA	NA	NA	NA	2	2	TAM_Phago_Hi_Angio_Hi	0.028791779	0.176253532	NA
Hu-P-1107	SAM001939	Basal	37.24970494	BC	0.242687934	0.482509018	0.599984894	15.99562826	11.13001218	13.90411985	1.3	0.1	0	0	0	0	1.3	0	TNBC	0	0	NA	NA	NA	NA	NA	NA	NA	NA	NA	NA	NA	NA	NA	NA	NA	NA	NA	NA	NA	2	2	TAM_Phago_Hi_Angio_Hi	0.003059244	0.021223506	NA
Hu-P-3590	SAM001962	LumA	23.73157253	BC	0.121331946	-0.692231495	1.016556361	37.19625974	47.43551053	39.77787852	3.3	1.1	0.7	0.3	0.6	0.3	4	0.9	TNBC	4	6	NA	NA	NA	NA	NA	NA	NA	NA	NA	NA	NA	NA	NA	NA	NA	NA	NA	NA	NA	2	1	TAM_Phago_Hi_Angio_Low	2.865694409	6.154324837	NA	3
Hu-P-3636	SAM001964	Her2	NA	BC	0.018516617	-0.238594469	-0.175957689	NA	NA	NA	NA	NA	NA	NA	NA	NA	NA	NA	TNBC	0	0	NA	NA	NA	NA	NA	NA	NA	NA	NA	NA	NA	NA	NA	NA	NA	NA	NA	NA	NA	2	1	TAM_Phago_Hi_Angio_Low	NA	NA	NA	15
Hu-P-1103	SAM001935	Her2	67.46779365	BC	-0.05608346	0.079405395	-0.447831491	3.000021641	1.31410087	1.842641441	0	0.1	0	0	0	0	0	0	TNBC	0	0	NA	NA	NA	NA	NA	NA	NA	NA	NA	NA	NA	NA	NA	NA	NA	NA	NA	NA	NA	2	1	TAM_Phago_Hi_Angio_Low	0	0	NA	16
Hu-P-3644	SAM001971	Her2	NA	BC	-0.240095157	0.71007875	-1.035416596	NA	NA	NA	NA	NA	NA	NA	NA	NA	NA	NA	TNBC	0	0	NA	NA	NA	NA	NA	NA	NA	NA	NA	NA	NA	NA	NA	NA	NA	NA	NA	NA	NA	1	2	TAM_Phago_Low_Angio_Hi	NA	NA	NA	3
Hu-P-3588	SAM001960	Basal	43.94561347	BC	-0.151935473	0.499894216	0.509186557	14.94912845	40.51102712	27.06723821	0.3	0.7	0	0.3	0	0	0.3	0	TNBC	85	96	NA	NA	NA	NA	NA	NA	NA	NA	NA	NA	NA	NA	NA	NA	NA	NA	NA	NA	NA	1	2	TAM_Phago_Low_Angio_Hi	0.040684397	0.343771115	NA
Hu-P-1099	SAM001932	Basal	53.13900218	BC	-0.727834995	0.583563936	-0.280661828	16.25279514	8.382838271	12.07060323	1.2	0.1	0	0	0.2	0	1.2	0.2	TNBC	0	0	NA	NA	NA	NA	NA	NA	NA	NA	NA	NA	NA	NA	NA	NA	NA	NA	NA	NA	NA	1	2	TAM_Phago_Low_Angio_Hi	0.049985531	0.276235826	NA
Hu-P-3639	SAM001967	LumA	NA	BC	-0.319436219	-0.942311826	-1.840269249	NA	NA	NA	NA	NA	NA	NA	NA	NA	NA	NA	TNBC	NA	NA	NA	NA	NA	NA	NA	NA	NA	NA	NA	NA	NA	NA	NA	NA	NA	NA	NA	NA	NA	1	1	TAM_Phago_Low_Angio_Low	NA	NA	NA
Hu-P-3650	SAM001976	LumA	28.46670216	BC	-0.333234572	-1.269720973	-1.213767272	0.317572108	0.131507506	0.244338862	1	0	0	0	0	0	1	0	TNBC	20	20	NA	NA	NA	NA	NA	NA	NA	NA	NA	NA	NA	NA	NA	NA	NA	NA	NA	NA	NA	1	1	TAM_Phago_Low_Angio_Low	0.018857834	0.333876398	NA
Hu-P-1114	SAM001946	LumA	4.26150571	BC	-0.20173152	-0.13062743	-0.926972812	11.01831316	12.93609614	11.10167279	NA	NA	NA	NA	NA	NA	NA	NA	TNBC	90	190	NA	NA	NA	NA	NA	NA	NA	NA	NA	NA	NA	NA	NA	NA	NA	NA	NA	NA	NA	1	1	TAM_Phago_Low_Angio_Low	NA	NA	NA
Hu-P-1105	SAM001937	LumA	2.704412286	BC	-0.853311138	-1.609543589	-1.177157282	2.996117649	5.300248038	3.10698126	NA	NA	NA	NA	NA	NA	NA	NA	TNBC	80	180	NA	NA	NA	NA	NA	NA	NA	NA	NA	NA	NA	NA	NA	NA	NA	NA	NA	NA	NA	1	1	TAM_Phago_Low_Angio_Low	NA	NA	NA
Hu-P-1112	SAM001944	LumA	17.76574861	BC	-0.582798078	-0.832365757	0.17536298	6.775990442	6.064561248	6.656673741	0.5	0.2	0	0.1	0	0	0.5	0	TNBC	0	0	NA	NA	NA	NA	NA	NA	NA	NA	NA	NA	NA	NA	NA	NA	NA	NA	NA	NA	NA	1	1	TAM_Phago_Low_Angio_Low	0.128539273	0.408719346	NA
Hu-P-3647	SAM001973	LumA	22.23675849	BC	-1.025153019	-0.261576053	0.567765733	3.546533843	0.987123854	3.007203466	2	0.7	0.8	0.2	0.2	0.1	2.8	0.3	TNBC	2	3	NA	NA	NA	NA	NA	NA	NA	NA	NA	NA	NA	NA	NA	NA	NA	NA	NA	NA	NA	1	1	TAM_Phago_Low_Angio_Low	0.684032046	2.909488367	NA
Hu-P-1117	SAM001949	Her2	55.40005471	BC	-0.516445163	-0.864390208	-0.405510125	10.65854259	6.037732359	8.088650699	0.5	0.1	0.1	0	0	0	0.6	0	TNBC	0	0	NA	NA	NA	NA	NA	NA	NA	NA	NA	NA	NA	NA	NA	NA	NA	NA	NA	NA	NA	1	1	TAM_Phago_Low_Angio_Low	0.003345069	0.010406881	NA
Hu-P-3640	SAM001968	Her2	39.65720099	BC	-0.951668391	-0.730532413	-1.298008301	19.65418052	10.22757566	15.31077182	1.4	0	0.1	0	0.2	0	1.5	0.2	TNBC	40	45	NA	NA	NA	NA	NA	NA	NA	NA	NA	NA	NA	NA	NA	NA	NA	NA	NA	NA	NA	1	1	TAM_Phago_Low_Angio_Low	0.023623179	0.320624748	NA
Hu-P-1467	SAM001954	Basal	1.345459921	BC	-0.126223817	-0.17119427	0.250072607	3.811375601	3.415288234	3.806820542	NA	NA	NA	NA	NA	NA	NA	NA	TNBC	0	0	NA	NA	NA	NA	NA	NA	NA	NA	NA	NA	NA	NA	NA	NA	NA	NA	NA	NA	NA	1	1	TAM_Phago_Low_Angio_Low	NA	NA	NA
Hu-P-1108	SAM001940	Basal	22.8771552	BC	-0.694055847	0.00345173	0.261253577	16.95062094	36.86907486	21.98273905	0.2	0.6	0	0.5	0	0	0.2	0	TNBC	50	65	NA	NA	NA	NA	NA	NA	NA	NA	NA	NA	NA	NA	NA	NA	NA	NA	NA	NA	NA	1	1	TAM_Phago_Low_Angio_Low	0.046738072	0.034358047	NA
Hu-P-1090	SAM001930	Basal	57.37700756	BC	-0.061525964	0.092590814	0.598403363	19.14554409	19.41249901	19.29304661	0.2	0.2	0	0.1	0	0	0.2	0	TNBC	20	40	NA	NA	NA	NA	NA	NA	NA	NA	NA	NA	NA	NA	NA	NA	NA	NA	NA	NA	NA	1	1	TAM_Phago_Low_Angio_Low	0.185853285	0.098392916	NA
Hu-P-3589	SAM001961	Basal	44.54487393	BC	-0.803166137	-0.022717838	-0.185215222	23.9701651	16.64227013	20.8617234	0.3	0.1	0	0.1	0	0	0.3	0	TNBC	40	60	NA	NA	NA	NA	NA	NA	NA	NA	NA	NA	NA	NA	NA	NA	NA	NA	NA	NA	NA	1	1	TAM_Phago_Low_Angio_Low	0.01279345	0.25203096	NA
Hu-P-3649	SAM001975	Basal	NA	BC	-0.323673117	-0.037316935	0.840948704	NA	NA	NA	NA	NA	NA	NA	NA	NA	NA	NA	TNBC	70	90	NA	NA	NA	NA	NA	NA	NA	NA	NA	NA	NA	NA	NA	NA	NA	NA	NA	NA	NA	1	1	TAM_Phago_Low_Angio_Low	NA	NA	NA
Hu-P-1101	SAM001933	Basal	11.06452061	BC	-0.233795452	-0.146952609	0.524819595	10.05361767	32.40013212	12.65845784	0.7	0	0	0	0.1	0	0.7	0.1	TNBC	0	0	NA	NA	NA	NA	NA	NA	NA	NA	NA	NA	NA	NA	NA	NA	NA	NA	NA	NA	NA	1	1	TAM_Phago_Low_Angio_Low	0.086391175	2.253923599	NA
Hu-P-1115	SAM001947	Basal	9.144472994	BC	-0.42111296	0.091815675	0.480348195	9.662355643	14.03739377	10.0072139	NA	NA	NA	NA	NA	NA	NA	NA	TNBC	2	3	NA	NA	NA	NA	NA	NA	NA	NA	NA	NA	NA	NA	NA	NA	NA	NA	NA	NA	NA	1	1	TAM_Phago_Low_Angio_Low	NA	NA	NA
Hu-P-3648	SAM001974	Basal	NA	BC	-0.188996574	-0.777749786	0.776313976	NA	NA	NA	NA	NA	NA	NA	NA	NA	NA	NA	TNBC	40	60	NA	NA	NA	NA	NA	NA	NA	NA	NA	NA	NA	NA	NA	NA	NA	NA	NA	NA	NA	1	1	TAM_Phago_Low_Angio_Low	NA	NA	NA
Hu-P-1104	SAM001936	NA	NA	BC	NA	NA	NA	2.496781546	2.250773509	2.494454304	NA	NA	NA	NA	NA	NA	NA	NA	TNBC	0	0	NA	NA	NA	NA	NA	NA	NA	NA	NA	NA	NA	NA	NA	NA	NA	NA	NA	NA	NA	NA	NA	NA	NA	NA	NA
Hu-P-3646	SAM001972	NA	NA	BC	NA	NA	NA	4.895729263	1.611153914	3.575153448	NA	NA	NA	NA	NA	NA	NA	NA	TNBC	0	0	NA	NA	NA	NA	NA	NA	NA	NA	NA	NA	NA	NA	NA	NA	NA	NA	NA	NA	NA	NA	NA	NA	NA	NA	NA
Hu-P-3638	SAM001966	NA	NA	BC	NA	NA	NA	10.60856565	4.664056455	6.908050409	NA	NA	NA	NA	NA	NA	NA	NA	TNBC	70	100	NA	NA	NA	NA	NA	NA	NA	NA	NA	NA	NA	NA	NA	NA	NA	NA	NA	NA	NA	NA	NA	NA	NA	NA	NA
Hu-P-3637	SAM001965	NA	NA	BC	NA	NA	NA	13.17883455	18.42041929	15.2517851	NA	NA	NA	NA	NA	NA	NA	NA	TNBC	5	5	NA	NA	NA	NA	NA	NA	NA	NA	NA	NA	NA	NA	NA	NA	NA	NA	NA	NA	NA	NA	NA	NA	NA	NA	NA
Hu-P-1464	SAM001951	NA	NA	BC	NA	NA	NA	32.52713344	8.174756814	24.91771821	NA	NA	NA	NA	NA	NA	NA	NA	TNBC	50	80	NA	NA	NA	NA	NA	NA	NA	NA	NA	NA	NA	NA	NA	NA	NA	NA	NA	NA	NA	NA	NA	NA	NA	NA	NA
Hu-P-1113	SAM001945	NA	NA	BC	NA	NA	NA	6.458224599	3.364116315	6.207063688	NA	NA	NA	NA	NA	NA	NA	NA	TNBC	0	0	NA	NA	NA	NA	NA	NA	NA	NA	NA	NA	NA	NA	NA	NA	NA	NA	NA	NA	NA	NA	NA	NA	NA	NA	NA
Hu-P-1468	SAM001955	NA	NA	BC	NA	NA	NA	32.03866581	14.1819316	22.78235506	NA	NA	NA	NA	NA	NA	NA	NA	TNBC	65	85	NA	NA	NA	NA	NA	NA	NA	NA	NA	NA	NA	NA	NA	NA	NA	NA	NA	NA	NA	NA	NA	NA	NA	NA	NA
Hu-P-1110	SAM001942	NA	NA	BC	NA	NA	NA	10.75164899	17.14070754	11.30203419	NA	NA	NA	NA	NA	NA	NA	NA	TNBC	0	0	NA	NA	NA	NA	NA	NA	NA	NA	NA	NA	NA	NA	NA	NA	NA	NA	NA	NA	NA	NA	NA	NA	NA	NA	NA
Hu-P-1111	SAM001943	NA	NA	BC	NA	NA	NA	11.19441013	37.99233183	14.71738308	NA	NA	NA	NA	NA	NA	NA	NA	TNBC	40	60	NA	NA	NA	NA	NA	NA	NA	NA	NA	NA	NA	NA	NA	NA	NA	NA	NA	NA	NA	NA	NA	NA	NA	NA	NA
Hu-P-1106	SAM001938	NA	NA	BC	NA	NA	NA	12.96380456	8.848934017	12.63605757	NA	NA	NA	NA	NA	NA	NA	NA	TNBC	70	130	NA	NA	NA	NA	NA	NA	NA	NA	NA	NA	NA	NA	NA	NA	NA	NA	NA	NA	NA	NA	NA	NA	NA	NA	NA
Hu-P-3584	SAM001956	NA	NA	BC	NA	NA	NA	NA	NA	NA	NA	NA	NA	NA	NA	NA	NA	NA	TNBC	25	40	NA	NA	NA	NA	NA	NA	NA	NA	NA	NA	NA	NA	NA	NA	NA	NA	NA	NA	NA	NA	NA	NA	NA	NA	NA
Hu-P-0202	SAM002016	NA	11.78841682	CRC	-0.16186945	0.274034099	0.411586428	6.231051429	5.070365648	6.082289717	NA	NA	NA	NA	NA	NA	NA	NA	CRC	0	0	NA	NA	NA	NA	NA	NA	NA	NA	NA	NA	NA	NA	NA	NA	NA	NA	NA	NA	NA	1	2	TAM_Phago_Low_Angio_Hi	NA	NA	NA
Hu-P-0232	SAM002001	NA	19.99638463	CRC	NA	NA	NA	2.538734655	1.815626938	2.387493109	NA	NA	NA	NA	NA	NA	NA	NA	CRC	0	0	NA	NA	NA	NA	NA	NA	NA	NA	NA	NA	NA	NA	NA	NA	NA	NA	NA	NA	NA	NA	NA	NA	NA	NA	NA
Hu-P-0233	SAM002002	NA	4.520063267	CRC	NA	NA	NA	4.073032249	2.529850996	4.00075833	NA	NA	NA	NA	NA	NA	NA	NA	CRC	0	0	NA	NA	NA	NA	NA	NA	NA	NA	NA	NA	NA	NA	NA	NA	NA	NA	NA	NA	NA	NA	NA	NA	NA	NA	NA
Hu-P-0234	SAM002003	NA	21.26004745	CRC	NA	NA	NA	5.413830417	1.95337542	4.666179777	NA	NA	NA	NA	NA	NA	NA	NA	CRC	0	0	NA	NA	NA	NA	NA	NA	NA	NA	NA	NA	NA	NA	NA	NA	NA	NA	NA	NA	NA	NA	NA	NA	NA	NA	NA
Hu-P-0235	SAM002004	NA	0.011380926	CRC	NA	NA	NA	7.357508096	9.761112565	7.357765032	NA	NA	NA	NA	NA	NA	NA	NA	CRC	0	0	NA	NA	NA	NA	NA	NA	NA	NA	NA	NA	NA	NA	NA	NA	NA	NA	NA	NA	NA	NA	NA	NA	NA	NA	NA
Hu-P-0236	SAM002005	NA	12.14537939	CRC	NA	NA	NA	7.4222979	2.730797515	6.854866363	NA	NA	NA	NA	NA	NA	NA	NA	CRC	0	0	NA	NA	NA	NA	NA	NA	NA	NA	NA	NA	NA	NA	NA	NA	NA	NA	NA	NA	NA	NA	NA	NA	NA	NA	NA
Hu-P-0237	SAM002006	CMS1	26.26846758	CRC	-0.419687744	-1.369733193	-0.118077516	11.79603878	7.929255451	10.76489255	5.3	0.5	0.6	0.4	3	0.5	5.9	3.5	CRC	15	20	NA	NA	NA	NA	NA	NA	NA	NA	NA	NA	NA	NA	NA	NA	NA	NA	NA	NA	NA	1	1	TAM_Phago_Low_Angio_Low	NA	NA	NA
Hu-P-0238	SAM002007	NA	22.5483872	CRC	NA	NA	NA	2.436494006	0.650468766	1.953060823	NA	NA	NA	NA	NA	NA	NA	NA	CRC	0	0	NA	NA	NA	NA	NA	NA	NA	NA	NA	NA	NA	NA	NA	NA	NA	NA	NA	NA	NA	NA	NA	NA	NA	NA	NA
Hu-P-0239	SAM002008	NA	33.38201337	CRC	NA	NA	NA	3.326727973	1.553777617	2.736349643	NA	NA	NA	NA	NA	NA	NA	NA	CRC	10	15	NA	NA	NA	NA	NA	NA	NA	NA	NA	NA	NA	NA	NA	NA	NA	NA	NA	NA	NA	NA	NA	NA	NA	NA	NA
Hu-P-0708	SAM002018	CMS3	16.08812346	CRC	0.501915337	0.005066956	0.71300759	23.82962172	13.63352468	22.22508334	5.1	0.7	1.5	0.3	0.7	0.6	6.6	1.3	CRC	2	5	NA	NA	NA	NA	NA	NA	NA	NA	NA	NA	NA	NA	NA	NA	NA	NA	NA	NA	NA	2	1	TAM_Phago_Hi_Angio_Low	NA	NA	NA
Hu-P-0709	SAM002019	CMS3	28.48133136	CRC	0.153100379	0.161312203	-0.711569126	12.10323735	5.828416738	10.48183041	2	0.5	0.7	0.1	0.1	0.2	2.7	0.3	CRC	0	0	NA	NA	NA	NA	NA	NA	NA	NA	NA	NA	NA	NA	NA	NA	NA	NA	NA	NA	NA	2	2	TAM_Phago_Hi_Angio_Hi	NA	NA	NA
Hu-P-0710	SAM002020	CMS4	19.20588756	CRC	0.168106483	0.140487778	-0.631360109	14.90841195	3.302087066	12.62097592	1.7	0.6	0.4	0.1	0.3	0.2	2.1	0.5	CRC	5	9	NA	NA	NA	NA	NA	NA	NA	NA	NA	NA	NA	NA	NA	NA	NA	NA	NA	NA	NA	2	2	TAM_Phago_Hi_Angio_Hi	NA	NA	NA
Hu-P-0711	SAM002021	NA	37.35387844	CRC	NA	NA	NA	7.82508708	3.193945971	6.140721492	NA	NA	NA	NA	NA	NA	NA	NA	CRC	0	0	NA	NA	NA	NA	NA	NA	NA	NA	NA	NA	NA	NA	NA	NA	NA	NA	NA	NA	NA	NA	NA	NA	NA	NA	NA
Hu-P-0712	SAM002022	CMS2	75.43747131	CRC	-0.873777881	0.030993178	1.441622103	12.51891301	4.302739977	6.363239228	0.8	0	0	0	0.1	0	0.8	0.1	CRC	10	15	NA	NA	NA	NA	NA	NA	NA	NA	NA	NA	NA	NA	NA	NA	NA	NA	NA	NA	NA	1	1	TAM_Phago_Low_Angio_Low	NA	NA	NA
Hu-P-0713	SAM002023	CMS2	70.46117586	CRC	0.739115649	0.510992337	-0.949877928	8.121094649	5.802314535	6.498406537	1.6	0	0	0	0.4	0	1.6	0.4	CRC	5	5	NA	NA	NA	NA	NA	NA	NA	NA	NA	NA	NA	NA	NA	NA	NA	NA	NA	NA	NA	2	2	TAM_Phago_Hi_Angio_Hi	NA	NA	NA
Hu-P-0714	SAM002024	CMS4	23.32525781	CRC	1.296187998	-0.448824666	0.655944239	17.32768126	5.285057552	14.28755476	1.3	0	0.1	0	0	0	1.4	0	CRC	0	0	NA	NA	NA	NA	NA	NA	NA	NA	NA	NA	NA	NA	NA	NA	NA	NA	NA	NA	NA	2	1	TAM_Phago_Hi_Angio_Low	NA	NA	NA
Hu-P-0719	SAM002025	CMS4	22.34692048	CRC	0.144034868	0.323808947	0.742224996	8.25919677	5.136355657	7.582862972	0.8	0	0	0	0	0	0.8	0	CRC	0	0	NA	NA	NA	NA	NA	NA	NA	NA	NA	NA	NA	NA	NA	NA	NA	NA	NA	NA	NA	2	2	TAM_Phago_Hi_Angio_Hi	NA	NA	NA
Hu-P-0805	SAM002012	NA	43.64210917	CRC	NA	NA	NA	9.949316486	1.878527903	6.308776615	NA	NA	NA	NA	NA	NA	NA	NA	CRC	10	10	NA	NA	NA	NA	NA	NA	NA	NA	NA	NA	NA	NA	NA	NA	NA	NA	NA	NA	NA	NA	NA	NA	NA	NA	NA
Hu-P-0807	SAM002013	CMS4	12.90103114	CRC	0.340541632	0.425962223	0.18729792	13.08075	13.81800623	13.19099385	2.1	0.1	0.2	0	0.3	0.1	2.3	0.4	CRC	0	0	NA	NA	NA	NA	NA	NA	NA	NA	NA	NA	NA	NA	NA	NA	NA	NA	NA	NA	NA	2	2	TAM_Phago_Hi_Angio_Hi	NA	NA	NA
Hu-P-0808	SAM002014	CMS3	22.51292136	CRC	0.493075068	0.470653356	0.045574537	30.04353161	14.77163853	26.58746341	3.9	1.6	1.1	1.2	1.6	0.9	5	2.5	CRC	0	0	NA	NA	NA	NA	NA	NA	NA	NA	NA	NA	NA	NA	NA	NA	NA	NA	NA	NA	NA	2	2	TAM_Phago_Hi_Angio_Hi	NA	NA	NA
Hu-P-0809	SAM002015	CMS2	33.47072144	CRC	-0.100251347	0.12343271	-1.906998304	15.22116009	9.338521777	13.05108043	1.7	0.1	0.1	0	0.1	0	1.8	0.1	CRC	0	0	NA	NA	NA	NA	NA	NA	NA	NA	NA	NA	NA	NA	NA	NA	NA	NA	NA	NA	NA	1	2	TAM_Phago_Low_Angio_Hi	NA	NA	NA
Hu-P-0810	SAM002009	CMS1	34.5459338	CRC	1.001650132	0.583119975	0.603420041	27.71740306	29.18697106	28.25475575	3.4	0.4	0.4	0.3	0.7	0.3	3.8	1	CRC	5	9	NA	NA	NA	NA	NA	NA	NA	NA	NA	NA	NA	NA	NA	NA	NA	NA	NA	NA	NA	2	2	TAM_Phago_Hi_Angio_Hi	NA	NA	NA
Hu-P-0887	SAM002010	NA	35.54905543	CRC	NA	NA	NA	NA	NA	NA	NA	NA	NA	NA	NA	NA	NA	NA	CRC	40	50	NA	NA	NA	NA	NA	NA	NA	NA	NA	NA	NA	NA	NA	NA	NA	NA	NA	NA	NA	NA	NA	NA	NA	NA	NA
Hu-P-0888	SAM002011	NA	18.39743607	CRC	NA	NA	NA	14.06041293	8.902491494	13.13990069	NA	NA	NA	NA	NA	NA	NA	NA	CRC	0	0	NA	NA	NA	NA	NA	NA	NA	NA	NA	NA	NA	NA	NA	NA	NA	NA	NA	NA	NA	NA	NA	NA	NA	NA	NA
Hu-P-3633	SAM001998	CMS4	26.17192759	CRC	0.452577292	0.318064886	-0.344758386	19.14996767	5.476335427	15.54305135	1.3	0.5	0.3	0.3	0.2	0.1	1.6	0.3	CRC	60	85	NA	NA	NA	NA	NA	NA	NA	NA	NA	NA	NA	NA	NA	NA	NA	NA	NA	NA	NA	2	2	TAM_Phago_Hi_Angio_Hi	NA	NA	NA
Hu-P-3634	SAM001999	CMS1	21.71639061	CRC	0.25135183	0.698997973	1.615921373	14.60232389	7.432503334	12.9572015	1.3	0.3	0.1	0.2	0.3	0.1	1.4	0.4	CRC	10	10	NA	NA	NA	NA	NA	NA	NA	NA	NA	NA	NA	NA	NA	NA	NA	NA	NA	NA	NA	2	2	TAM_Phago_Hi_Angio_Hi	NA	NA	NA
Hu-P-3635	SAM002000	CMS3	24.41227926	CRC	-0.638461969	-0.310570508	0.687051567	5.574438464	5.250303005	5.491280977	0.4	0.1	0	0	0	0	0.4	0	CRC	0	0	NA	NA	NA	NA	NA	NA	NA	NA	NA	NA	NA	NA	NA	NA	NA	NA	NA	NA	NA	1	1	TAM_Phago_Low_Angio_Low	NA	NA	NA
Hu-P-5069	SAM002026	CMS3	32.25244335	CRC	-0.244628504	-0.253756635	0.922066247	17.81069742	6.397789803	13.98598931	1.9	0.1	0.1	0	0.5	0.1	2	0.6	CRC	10	10	NA	NA	NA	NA	NA	NA	NA	NA	NA	NA	NA	NA	NA	NA	NA	NA	NA	NA	NA	1	1	TAM_Phago_Low_Angio_Low	NA	NA	NA
Hu-P-5070	SAM002027	CMS2	37.83327285	CRC	-1.027818419	-0.119789766	-0.606614767	4.4457986	2.139146758	3.596073712	0.1	0.1	0	0.1	0	0	0.1	0	CRC	0	0	NA	NA	NA	NA	NA	NA	NA	NA	NA	NA	NA	NA	NA	NA	NA	NA	NA	NA	NA	1	1	TAM_Phago_Low_Angio_Low	NA	NA	NA
Hu-P-5071	SAM002028	CMS4	17.69173364	CRC	0.639239174	0.093921873	-0.833430957	9.287835348	9.02764697	9.225474972	0.2	0.1	0	0	0	0	0.2	0	CRC	0	0	NA	NA	NA	NA	NA	NA	NA	NA	NA	NA	NA	NA	NA	NA	NA	NA	NA	NA	NA	2	1	TAM_Phago_Hi_Angio_Low	NA	NA	NA
Hu-P-5072	SAM002029	CMS1	32.60610605	CRC	0.939514019	0.234004047	0.234411539	29.37584373	13.78677643	24.07714858	5.3	0.2	0.3	0.1	0.4	0.1	5.6	0.5	CRC	30	40	NA	NA	NA	NA	NA	NA	NA	NA	NA	NA	NA	NA	NA	NA	NA	NA	NA	NA	NA	2	2	TAM_Phago_Hi_Angio_Hi	NA	NA	NA
Hu-P-5073	SAM002030	CMS4	21.90849976	CRC	0.693131133	0.649219807	0.467593048	12.50813119	8.436582444	11.35462267	9.5	0.1	0.7	0	0.4	0.1	10.2	0.5	CRC	20	30	NA	NA	NA	NA	NA	NA	NA	NA	NA	NA	NA	NA	NA	NA	NA	NA	NA	NA	NA	2	2	TAM_Phago_Hi_Angio_Hi	NA	NA	NA
Hu-P-5074	SAM002031	CMS3	40.28770047	CRC	-0.575413841	0.244863831	0.570304885	3.385118377	2.087624949	2.806602315	4.6	0.4	0.5	0.1	0.2	0.1	5.1	0.3	CRC	0	0	NA	NA	NA	NA	NA	NA	NA	NA	NA	NA	NA	NA	NA	NA	NA	NA	NA	NA	NA	1	2	TAM_Phago_Low_Angio_Hi	NA	NA	NA
Hu-P-5075	SAM002032	NA	41.47840838	CRC	-0.671801695	0.000764911	-0.494708638	6.471914382	2.497061306	4.411779662	NA	NA	NA	NA	NA	NA	NA	NA	CRC	0	0	NA	NA	NA	NA	NA	NA	NA	NA	NA	NA	NA	NA	NA	NA	NA	NA	NA	NA	NA	1	1	TAM_Phago_Low_Angio_Low	NA	NA	NA
Hu-P-5076	SAM002033	CMS2	39.10857738	CRC	0.207396365	0.320932698	-0.350843405	7.338671163	0.602203398	4.502971696	NA	NA	NA	NA	NA	NA	NA	NA	CRC	0	0	NA	NA	NA	NA	NA	NA	NA	NA	NA	NA	NA	NA	NA	NA	NA	NA	NA	NA	NA	2	2	TAM_Phago_Hi_Angio_Hi	NA	NA	NA
Hu-P-5077	SAM002034	CMS2	38.59196398	CRC	0.07595383	-0.613810184	-0.354679668	5.28639152	1.281399212	3.360104458	NA	NA	NA	NA	NA	NA	NA	NA	CRC	4	6	NA	NA	NA	NA	NA	NA	NA	NA	NA	NA	NA	NA	NA	NA	NA	NA	NA	NA	NA	2	1	TAM_Phago_Hi_Angio_Low	NA	NA	NA
Hu-P-5078	SAM002035	CMS4	25.55698737	CRC	-0.873640836	0.212752843	-0.533053348	13.40857351	1.36214298	9.663289437	0.1	0.1	0	0	0	0	0.1	0	CRC	0	0	NA	NA	NA	NA	NA	NA	NA	NA	NA	NA	NA	NA	NA	NA	NA	NA	NA	NA	NA	1	2	TAM_Phago_Low_Angio_Hi	NA	NA	NA
Hu-P-5079	SAM002036	NA	24.76739428	CRC	-0.745661072	-0.626498746	-0.573315935	24.41001957	0.577122855	17.91098849	NA	NA	NA	NA	NA	NA	NA	NA	CRC	0	0	NA	NA	NA	NA	NA	NA	NA	NA	NA	NA	NA	NA	NA	NA	NA	NA	NA	NA	NA	1	1	TAM_Phago_Low_Angio_Low	NA	NA	NA
Hu-P-5080	SAM002037	CMS1	45.06752915	CRC	0.473737042	-0.069555893	1.163368099	22.19212067	11.92068713	17.09707485	4.4	0.8	1.3	0.8	3.2	1.3	5.7	4.5	CRC	10	10	NA	NA	NA	NA	NA	NA	NA	NA	NA	NA	NA	NA	NA	NA	NA	NA	NA	NA	NA	2	1	TAM_Phago_Hi_Angio_Low	NA	NA	NA
Hu-P-5081	SAM002038	CMS4	9.997564118	CRC	-0.600074911	-0.738499352	-1.183540929	5.644954913	1.031188893	4.86654925	0.7	0.1	0	0	0	0	0.7	0	CRC	0	0	NA	NA	NA	NA	NA	NA	NA	NA	NA	NA	NA	NA	NA	NA	NA	NA	NA	NA	NA	1	1	TAM_Phago_Low_Angio_Low	NA	NA	NA
Hu-P-5082	SAM002039	CMS2	35.43872965	CRC	-0.736416129	-0.204550161	-0.670255117	20.35434849	2.077079577	13.11229202	NA	NA	NA	NA	NA	NA	NA	NA	CRC	10	10	NA	NA	NA	NA	NA	NA	NA	NA	NA	NA	NA	NA	NA	NA	NA	NA	NA	NA	NA	1	1	TAM_Phago_Low_Angio_Low	NA	NA	NA
Hu-P-5083	SAM002040	NA	49.1979255	CRC	-0.25814763	-0.011842451	0.583347811	20.41349362	1.067255281	10.72174658	NA	NA	NA	NA	NA	NA	NA	NA	CRC	40	70	NA	NA	NA	NA	NA	NA	NA	NA	NA	NA	NA	NA	NA	NA	NA	NA	NA	NA	NA	1	1	TAM_Phago_Low_Angio_Low	NA	NA	NA
Hu-P-5084	SAM002041	CMS2	46.59026889	CRC	-0.483957445	0.071760206	-0.381345625	17.51133005	5.926776634	11.14413103	0.7	0.2	0.1	0	0.1	0.1	0.8	0.2	CRC	50	65	NA	NA	NA	NA	NA	NA	NA	NA	NA	NA	NA	NA	NA	NA	NA	NA	NA	NA	NA	1	1	TAM_Phago_Low_Angio_Low	NA	NA	NA
Hu-P-5085	SAM002042	CMS4	9.729141737	CRC	0.460899307	-0.147322112	-0.544096214	3.626416721	0.525892739	3.191723064	0.1	0	0	0	0	0	0.1	0	CRC	0	0	NA	NA	NA	NA	NA	NA	NA	NA	NA	NA	NA	NA	NA	NA	NA	NA	NA	NA	NA	2	1	TAM_Phago_Hi_Angio_Low	NA	NA	NA
Hu-P-5086	SAM002043	NA	31.27517434	CRC	NA	NA	NA	6.202958976	5.143181416	5.789216948	NA	NA	NA	NA	NA	NA	NA	NA	CRC	80	150	NA	NA	NA	NA	NA	NA	NA	NA	NA	NA	NA	NA	NA	NA	NA	NA	NA	NA	NA	NA	NA	NA	NA	NA	NA
Hu-P-5087	SAM002044	NA	42.56315458	CRC	-0.565291477	-1.619914836	-0.269927266	17.08633232	12.35886965	14.95789782	NA	NA	NA	NA	NA	NA	NA	NA	CRC	0	0	NA	NA	NA	NA	NA	NA	NA	NA	NA	NA	NA	NA	NA	NA	NA	NA	NA	NA	NA	1	1	TAM_Phago_Low_Angio_Low	NA	NA	NA
Hu-P-5088	SAM002045	CMS2	42.95425177	CRC	0.073742197	0.323263478	-0.200528091	7.443921944	3.688309981	5.415252848	NA	NA	NA	NA	NA	NA	NA	NA	CRC	5	5	NA	NA	NA	NA	NA	NA	NA	NA	NA	NA	NA	NA	NA	NA	NA	NA	NA	NA	NA	1	2	TAM_Phago_Low_Angio_Hi	NA	NA	NA
Hu-P-0203	SAM002017	NA	9.424794804	CRC	-0.128369386	0.316258191	0.614238909	3.095719189	2.506741173	3.034069241	NA	NA	NA	NA	NA	NA	NA	NA	CRC	0	0	NA	NA	NA	NA	NA	NA	NA	NA	NA	NA	NA	NA	NA	NA	NA	NA	NA	NA	NA	1	2	TAM_Phago_Low_Angio_Hi	NA	NA	NA
